# Supplementary material for: G protein-coupled receptor kinase 2 promotes cardiac hypertrophy
Source: PLoS One. 2017 Jul 31;12(7):e0182110. doi: 10.1371/journal.pone.0182110 (PMC5536362; doi:10.1371/journal.pone.0182110)
Supplement: S2 File — (XLSX) [file pone.0182110.s004.xlsx]

## Sheet: Fig1
B					C
Sham WT	Sham KO	TAC WT	TAC GRK2KO		Sham WT	Sham KO	TACWT	TACGRK2KO
15	10.6	124.32	38.14		0.823263	0.174151	2.25608	0.62821
6.13	3.21	46	48		1.17674	0.517426	1.30548	0.466311
3.31	6.8	102	40.45		1.10584	0.212145	1.8733	0.609735
8.01	2.97	87	40.16		0.820847		2.07951
4.21	9.24	65	84.34		1.07332
10.4	12.2	38.75	146
8.68	11.97	36.38	103
3.41	3.95	133	36.41
3.28	6.57	68.14	169
		54.6	23.73
		85.86	70.39
			109
			34
			47.56
			66.07
			70.76
E
LVAWD	SHAM WT			SHAM GRK2KO			TAC WT			TAC GRK2KO
	Mean	SD	N	Mean	SD	N	Mean	SD	N	Mean	SD	N
Pre TAC	0.9025	0.115109	8	0.975	0.128023	6	0.895385	0.105563	13	0.866667	0.111935	18
3w post TAC	0.8525	0.113484	8	1.06667	0.0852447	6	1.20461	0.238349	13	1.00111	0.171151	18
6w post TAC	0.90625	0.118676	8	0.98	0.0672309	6	1.33833	0.315503	13	1.05556	0.157376	18
LVPWD	SHAM WT			SHAM GRK2KO			TAC WT			TAC GRK2KO
	Mean	SD	N	Mean	SD	N	Mean	SD	N	Mean	SD	N
Pre TAC	0.895	0.0935032	8	0.915	0.0911592	6	0.835385	0.0596679	13	0.877222	0.153769	18
3w post TAC	0.9325	0.0509201	8	0.953333	0.223756	6	1.37077	0.282503	13	1.10111	0.175194	18
6w post TAC	0.88	0.120119	8	0.888333	0.131517	6	1.53833	0.398174	13	1.05889	0.241025	18
F					G					H					I
Sham WT	Sham KO	TACWT	TACGRK2KO		Sham WT	Sham KO	TACWT	TACGRK2KO		Sham WT	Sham KO	TACWT	TACGRK2KO		Sham WT	Sham KO	TACWT	TACGRK2KO
3.85	3.5	9.41989	4.75806		0.692192	3.12624	6.57359	1.31567		2006	1818.3	2372.65	1821.35		107.8	98.9	108.1	101.65
3.65	2.15	5.42936	5.15444		0.9377	1.88482	3.12549	3.25993		1686.25	1545.05	4940.05	3030.15		99.4	95.15	140.6	114.15
6.4	4.15	7.35968	4.62054		0.436474	0.386466	1.99758	5.07075		1889.9	2375.9	3913	2118		97.75	100.7	146.182	97.65
2.75	4.1	8.00539	5.91928		1.08542		6.42703	6.40152		1841.75	1938.65	2573.7	2056.3		101.1	100.8	118.05	98.65
		6.89189	5.95005		1.79647		8.59435	2.24758			1833.6	2552.6	2293			103.85	104.95	104.5
		6.87324	5.17176		1.05175		4.09133	5.1521				3443.42	2559.7				112.316	101.25
		7.48588	6.41463									3140.45	2564.7				129.1	104.45
		13.168	4.60526										2736.6					114.3
		8.07917	4.8419										2554.65					109.2
			4.12541										2519.5					114.1
			5.82608										2351.05					95.65
			4.88327										2898.15					114.65
			5.18923

## Sheet: Fig2
B			C			D			E
-	PE		-	ANG II		Scr	siGRK2		-	AdLacZ	AdGRK2
1	1.33405		1	1.53284		0.771881	0.0794643		1	1.19213	5.66514
1	2.79154		1	1.26981		1.22812	0.186397		1	0.912421	5.39412
1	1.34919		1	1.27462		0.757071	0.169159
1	1.37565		1	1.0367		0.990445	0.111603
1	1.29721		1	1.44933			0.618735
1	1.06462		1	1.32829			0.335518
1	1.28849		1	1.08538
1	1.10084		1	1.49903
1	1.15486		1	1.13114
1	1.60708		1	1.1279
			1	1.6332

## Sheet: Fig3
A					B					D
single cells measured					each value = mean of 8-10 cells					each value = mean of 8-10 cells
Scr	siGRK2	Scr	siGRK2		Scr	siGRK2	Scr	siGRK2		-	AdLacZ	AdGRK2
(-) PE		(+) PE			(-) ANG II		(+) ANG II			1.23107	1.11204	1.5641
0.552588	0.585267	0.868132	0.708288		2.04164	1.56755	1.87063	1.3259		1.07952	0.947382	1.38689
0.57911	0.82456	1.07889	0.461891		1.4675	1.51512	2.36907	0.956202		1.05783	1.27957	1.66325
0.632983	0.502148	0.665663	0.433		1.65758	1.20192	2.22363	1.50987		0.88586	1.25685	1.39107
0.904127	0.988193	0.44413	0.491136		1.08083	1.51415	1.74663	1.14639		1.25636	1.27617	1.37262
1.11429	0.692895	0.618657	0.325727		1.41367	1.65484	1.47326	1.09201		1.33797	1.38866	1.47843
0.746887	1.09499	0.565494	0.437855		0.819817	1.31294	0.95896	0.709842		1.25097	0.998962	1.31379
1.0854	1.08599	0.491965	0.437973		0.766277	0.918773	1.19826	0.622008		0.545824	0.78164	1.2939
0.844807	0.40044	0.598883	0.597936		1.27214	0.945607	1.74663	0.70906		0.471355	0.547737	0.769737
1.51828	0.482256	0.600067	0.399137		0.4027	0.607146	1.47326	0.800418		0.746529	0.573416	0.72577
1.75402	0.800287	1.26585	0.366221		0.469005	0.508355	1.44997	0.707982		0.580206	0.554659	0.750479
0.667439	0.396296	0.650389	0.608592		0.297746	0.706673	1.24661	1.0838		0.670061	0.750303	1.03209
0.932543	0.628011	0.382679	0.558271		0.359332	0.717354	1.08219	0.978403		0.666334	0.758941	1.29709
0.937516	0.596752	0.834861	0.376167		0.971586	1.15798	1.37465	1.12518		0.531258	0.640231	1.45098
1.20546	0.858186	0.527013	0.512331		0.980176	1.16162		0.977558		0.62176	0.698758	1.79825
0.890866	0.293521	0.653941	0.239411			1.17259				1.00048	1.45275	1.33791
0.910402	0.275051	0.704262	0.385284			0.957932				1.17422	1.21867	1.35251
1.37371	0.690646	0.396651	0.49978							1.4904	1.18718	1.16811
0.551759	0.391559	0.218572	0.660808							0.963057	1.19422	1.4043
0.864699	1.03307	0.628011	0.381495							1.5035	1.41964
0.960013	0.706038	0.624695	0.291627							1.47161
0.683423	0.529854	0.532459	0.462246							1.46383
0.719181	0.626471	0.592253	0.532933
0.618893	0.854516	0.615105	0.394046
0.970551	0.421279	0.659387	0.310098
0.869198	0.63914	0.832256	0.401032
0.51458	0.334607	0.424002	0.663887
0.398308	0.639614	0.582425	0.693724
1.07546	0.949238	0.525118	0.437381
0.434895	0.363024	0.568809	0.266644
1.05497	0.616052	1.11394	0.340291
0.503687	0.374746	0.677977	1.0082
0.470297	0.369773	0.652283	1.71708
0.545247	0.491965	0.563362	1.23921
0.411688	0.479651	0.637838	1.93625
0.260013	0.610605	0.515883	1.16402
0.772462	0.678924	0.704617	2.67319
0.570348	0.512212	0.614276	0.801589
0.713379	0.465561	0.842083	0.510081
0.871329	0.538853	0.519198	0.718826
0.522632	0.495399	0.651454	0.464496
1.03378	0.533051	0.714563	0.932899
0.656191	0.645653	0.93799	0.874644
0.645297	0.743098	0.930649	1.57476
0.616644	0.343961	0.691711	0.880801
0.62209	0.824441	0.792473	1.81713
0.359827	0.568809	0.560994	0.771042
0.307256	0.943437	0.452537	0.762635
0.65252	0.76595	0.691356	0.702368
0.602317	0.767016	0.613684	0.51979
0.56431	0.682357	0.616407	0.526657
0.388244	0.958592	0.327148	0.563244
0.919401	0.420687	0.376877	0.623274
0.459641	0.672412	0.715984	0.759793
0.57982	0.712669	0.613565	0.891102
0.852148	0.48344	0.701539	0.577097
0.301099	0.651928	0.446143	0.581952
0.384455	0.647784	0.600541	0.659979
0.605277	0.584201	0.651099	0.799103
0.29068	0.800761	0.618301	0.498359
0.681647	0.740967	0.540155	0.564191
0.551877	0.741678	0.53021	0.478704
0.527605	0.728416	1.0011	0.588819
0.711011	1.04728	0.522868	0.674306
0.352249	0.439868	0.645889	0.891339
1.36471	0.525	0.779448	0.842202
0.618301	0.488413	1.11382	0.67774
0.213244	0.440105	0.664834	0.231597
0.298731	0.910639	1.02052	0.608356
0.470416	0.56869	0.573663	0.805971
0.510199	0.482848	0.901877	0.662939
0.349408	0.742743	0.873697	0.909692
0.38777	0.755294	0.488887	0.606461
0.676674	0.59841	0.771989	0.551049
0.224374	0.432172	0.531275	0.568335
0.489124	0.508305	0.694316	0.581715
0.201049	0.522277	0.695382	0.578992
0.478822	0.553535	0.978958	0.547023
0.382561	0.612855	0.609184	0.512212
0.318623	0.351421	0.684015	0.933372
0.442946	0.548207	0.806089	0.723917
0.997902	0.312111	0.430277	0.542168
0.423173	0.648376	0.86091	0.518014
0.262145	0.504398	0.666136	0.950896
0.317912	0.64139	0.489597	0.364919
0.22023	0.574729	0.475034	0.923071
0.603975	0.680345	0.988311	0.864462
0.345856	0.673832	0.72368	0.76524
0.647073	0.571651	0.704617	0.608356
0.274222	1.37573	0.341238	0.912415
0.368944	0.522395	0.684726	0.832611
0.33366	0.668386	0.971498	0.583136
0.400795	0.477994	0.860436	1.09582
0.341475	0.627892	0.772226	1.1568
0.299797	0.751031	1.07427	0.853095
0.714918	0.480007	0.750795	0.783355
0.497885	0.720483	1.66451	1.20262
0.379245	0.891102	0.59249	0.682713
0.402216	0.308204	0.662939	0.602554
0.640088	0.577926	1.14614	0.623156
1.31392	0.692303	0.667084	0.701776
0.871921	0.316373	1.00785	0.568454
1.06054	0.542997	0.964039	0.51683
1.40509	0.383745	0.489124	0.964039
0.600423	0.436316	0.852977	0.622209
0.5205	0.57615	0.523105	0.980378
0.679279	0.629787	0.894418	1.43931
1.85348	0.359709	1.08967	1.35062
0.547852	0.539445	0.74665	2.73594
1.22997	0.738362	1.02549	0.632628
0.887077	0.684015	0.651691	1.43256
0.60729	0.340528	0.339462	1.47649
0.913007	0.457747	0.680818	1.33583
0.371904	0.514817	0.631326	1.02466
0.968183	0.499543	0.831901	1.2372
1.77332	0.528433	0.443538	1.56387
0.778738	0.68733	0.686739	0.872632
0.624458	0.46272	0.834743	0.944384
0.747834	1.09049	0.655835	0.634641
1.0828	0.437618	0.577097	1.05687
1.16414	0.32407	0.610368	1.04917
1.23033	0.409912	0.692303	0.777909
0.505582	0.427199	0.764293	0.944029
0.95504	0.462956	0.644232	0.733981
2.11433	0.455852	0.529854	0.812601
1.16923	0.317794	1.10896	1.32351
0.694316	0.591779	1.63657	1.55309
0.688159	0.647192	4.49695	0.872276
0.366221	0.369418	1.58518	0.887787
0.501319	0.500372	2.735	1.74834
0.544299	0.338988	1.17338	0.743454
0.577689	0.181631	1.21707	1.16757
0.451353	0.769739	1.1896	1.59501
0.179026	0.467101	2.11456	0.884709
0.502385	0.493031	1.29557	0.889208
0.356512	0.376167	1.84046	1.4933
0.670872	1.02182	1.98479	0.801708
0.338278	1.22855	1.83336	0.761096
0.792828	1.86663	1.26751	1.08315
0.736231	1.05592	1.234	1.13916
0.850253	1.84401	0.826809	0.666847
0.408491	1.22559	1.80624	1.21505
0.655243	1.74645	2.77442	1.56221
0.379245	0.603738	1.08895	2.18028
0.344435	2.02244	1.7455	1.45766
0.421279	2.22231	1.70441	1.75272
0.577334	2.96043	1.95425	0.68958
0.468285	0.973037	0.999915	1.9816
0.241779	1.74467	1.38484	1.09559
0.299086	2.07549	1.25626	1.5171
0.54276	1.50751	1.56091	0.661282
0.608711	1.02194	1.05663	1.18297
0.953382	1.83572	1.43884	1.9134
0.566086	0.6421	1.32043	1.38922
0.337923	1.21138	1.32529	1.81334
0.303349	0.725812	0.974695	1.04822
0.365511	1.41894	1.10221	2.07655
0.702604	1.65255	2.67047	1.45873
0.290561	1.35027	1.08884	1.76314
0.33662	0.785131	1.35418	1.09156
0.528197	1.23743	1.22559	2.13611
0.735639	0.692185	1.70654	2.27902
0.518488	2.00291	0.549746	2.39103
0.409201	1.05332	1.52586	1.72075
0.422699	1.06906	1.24832	0.615696
0.504161	1.41764	1.68701	0.852029
0.518961	1.03425	2.85056	1.76859
0.763819	2.69237	0.855108	1.4206
0.459996	1.21292	1.10565	0.581241
0.257764	2.65519	2.36842	0.684726
0.44863	1.30788	1.66475	1.49946
0.437973	1.92938	1.78102	1.84377
0.489716	1.04029	1.50715	1.22239
0.69183	0.704144	3.39438	1.26455
0.551404	1.59063	4.24322	1.21055
0.712077	1.31286	3.14574	1.67422
0.786908	1.4116	1.28799	1.48371
0.515291	1.84081	1.82495	1.11654
2.56994	1.4669	1.03709	1.3582
1.40497	1.45648	2.56793	0.876894
1.68358	1.17006	1.39716	0.782763
2.68858	1.92914	1.07344	1.49922
1.60318	1.40663	1.0976	1.07486
1.22784	2.24338	1.31274	0.676674
1.4206	1.26608	1.84508	1.30942
4.51566	0.887432	2.21698	1.30279
3.74166	1.83833	0.686146	1.26703
2.40406	0.981326	1.77202	1.22677
0.597463	1.27354	1.64959	0.495754
0.806799	2.809	1.98917	1.3884
2.5124	1.76196	1.47092	0.892523
2.19591	2.08532	1.4161	0.904008
2.03985	2.50056	1.10304	1.59477
0.436671	2.2139	1.32825	1.19706
0.62434	2.40465	1.92997	1.64912
1.01081	1.3704	1.14141	0.863988
0.822192	0.96842	1.35808	0.898562
0.825981	2.14701	3.18801	0.875236
0.994824	1.81299	2.63127	1.10719
2.1965	1.42001	0.508423	0.750203
0.587398	2.08461	1.99497	1.6149
0.493268	0.373917	1.94229	0.741678
1.74337	1.28302	1.50064	0.734218
1.63681	1.03816	1.47234	0.632391
0.666018	1.56896	2.02979	1.49164
0.629195	1.73034	3.26722	1.35572
1.76042	1.85562	1.56896	0.89205
0.639614	1.8761	2.24789	1.0545
2.57823	0.762635	2.2782	0.759083
1.27651	1.36898	1.21529	1.15905
0.916204	0.620196	1.25898	1.49105
1.37691	2.18158	1.23175	1.42617
2.40643	2.55194	1.52551	1.74396
0.805615	0.771515	0.868843	2.08567
1.21174	0.416306	1.92902	0.572716
1.61336	0.458576	2.03855	1.0307
1.52586	1.2012	2.12261	1.36306
1.64308	0.66886	2.82273	0.930175
1.91778	0.835453	1.93518	1.53332
2.04873	0.669925	3.11223	0.930767
1.61656	0.44413	0.639614	1.1922
1.11678	1.07593	2.82498	0.850608
1.37466	1.01424	2.20171	1.67008
1.96798	1.28124	1.31049	0.90318
1.33251	0.502266	1.29048	1.1742
1.18379	0.566796	1.02928	1.59075
1.76172	0.403281	2.10568	1.44227
2.37351	1.46702	2.23545	1.26052
0.916204	1.06243	1.07747
1.37691	1.33109	3.01099
2.40643	0.888498	1.00394
0.805615	1.01992	1.14579
1.21174	0.725101	1.34518
1.61336	0.939174	1.84164
1.52586	1.08564	1.05485
1.64308	1.28124	1.49271
1.91778	1.20155	1.00797
2.04873	0.971617	0.888734
1.61656	0.94912	2.22562
1.11678		1.70524
1.37466		1.51935
1.96798		3.10548
1.33251		1.12826
1.18379		2.20408
1.76172		1.37987
2.37351		2.59066
0.959184		2.16098
1.0487		1.44049
0.437145		0.979431
1.28207		1.81713
1.05912		2.55111
1.31534		1.85573
0.920822		1.3215
1.73982		3.21512
0.260132
1.24098
0.814969
0.934556
1.19765
2.07857
2.49168
2.03606
3.44127
2.10722
3.11412
1.34861
1.81429
1.99024
1.6908
0.890037
1.31818
1.40225
0.854753
1.0886
1.16864
0.739901
0.651454
0.619959
1.83004
1.19942
1.23577
1.69175
0.516593
1.9128
0.815561
0.941661
2.32567
1.29261
0.807036
1.97023
4.0173
3.85876
2.15139
1.07439
0.958592
1.26952

## Sheet: Fig4
B					D	pGSK3b/GSK3b				E	pGSK3b/GSK3b				G
Scr	siGRK2	Scr	siGRK2		Scr	siGRK2	Scr	siGRK2		Scr	siGRK2	Scr	siGRK2		pGSK3b/GSK3b
1	0.515695	1.92377	0.856502		(-) PE		(+) PE			(-) ANG II		(+) ANG II			K	AdLacZ	AdGRK2
1	0.595238	2.61905	1.25		1	0.976955	1.28101	1.11906		1	0.976955	1.2206	1.16074		1	1.02509	1.81187
1	0.0535157	1.21429	0.560714		1	0.774694	1.90005	1.85089		1	0.972084	1.32105	1.03025		1	0.885471	2.28312
1		2.38479	0.0478554		1	1.07508	1.71958	1.10331		1	1.13529	1.17924	0.84838		1	0.919	1.42
					1	1.04	1.39	1.18		1	1.04	1.28	0.912
										1	0.913	1.31	1.07		GSK3b/GAPDH
						GSK3b/GAPDH				1	0.625	1.45	0.635		1	0.853612	0.88522
					Scr	siGRK2	Scr	siGRK2							1	1.12133	1.50124
					(-) PE		(+) PE				GSK3b/GAPDH				1	0.286	0.279
					1	1.46295	0.793983	0.817542		Scr	siGRK2	Scr	siGRK2
					1	0.636244	0.968246	0.80252		(-) ANG II		(+) ANG II
					1	0.949495	0.707387	1.14135		1	1.46295	0.618384	0.757668
					1	0.921891	1.15887	1.20619		1	0.795614	0.949736	0.756202
					1	1.16	1.36	1.35		1	0.921891	1.84734	1.04209
										1	1.12	1.05	1.19
										1	1.2	1.37	1.41

## Sheet: Fig5
A									C									D
each value = mean of 8-10 cells									-	ANG II	LiCl	ANG-II+LICL	-	ANG II	LiCl	ANG-II+ LiCl		-	ANG II	LiCl	ANG-II+LICL	-	ANG II	LiCl	ANG-II+ LiCl
-	ANG II	LiCl	ANG-II+LICL	-	ANG II	LiCl	ANG-II+ LiCl		siScr				siGRK2					siScr				siGRK2
siScr				siGRK2					1	1.31	2.63	1.81	0.913	1.07	2.13	3.63		1	1.37	1.18	0.935	1.2	1.41	1.27	1.1
1.16411	1.94099	2.49763	1.96031	0.977547	0.975465	3.55428	3.61081		1	1.45	3.6	1.75	0.625	0.635	1.98	2.49		1	1.2	0.97	0.985	0.975	1.2	0.925	0.92
1.04649	1.37693	2.00146	2.37185	1.13145	1.05233	2.52465	2.14172		1	5.64	3.79	5.81	1.61	1.53	4.27	3.28		1	1.15	1.08	0.979	1.02	0.94	0.823	0.824
0.840097	1.45834	1.89523	2.42036	1.1873	1.11599	1.73305	3.15159		1	1.25	6.23	7.11	1.34	1.21	4.97	4.85		1	1.06	0.979	0.905	0.693	0.664	0.728	0.633
0.988118	1.55855	2.42054	2.86352	1.29199	1.13497	2.45193	2.32858		1	1.28	1.64	2.02	1.04	0.912	1.8	2.26		1	0.868	0.845	0.959	1.13	1.07	1.06	0.248
1.08823	1.6356	2.62041	2.58391	1.42715	1.27572	2.57848	1.90451		1	1.16	2.36	1.54	1.37	1.28	1.51	2.33
0.603347	1.70209	2.49003	1.08959	1.28858	1.38721	3.45612	2.98408		1	1.1			0.597	0.5
0.965734	1.49633	1.86255	1.77143	0.978889	1.4068	1.99427	2.92817		1	1.2206			0.976955	1.16074
1.1354	1.22249	3.51658	1.15106	0.944441	1.32495	1.23229	1.21923		1	1.32105			0.972084	1.03025
1.21547	2.14397	1.30985	1.53706	1.03934	1.48467	0.942133	1.20513		1	1.06188			1.07508	0.983228
0.801773	1.39295	1.10406	0.976871	1.07754	1.21497	1.03662	0.987029		1	1.17924			1.13529	0.84838
0.8815	1.62913	1.23501	1.56401	1.35786	1.15438	0.963946	1.06662		1	1.13			0.924	1.06
0.839559	1.89947	1.28965	1.28866	1.25645	1.10453	1.03532	1.21214
1.08308	1.26736	1.47731	1.7934	0.997622	1.09786	1.2888	1.16302
1.03256	1.38493	1.5392	1.21699	1.18453	1.03313	0.918925	1.03431
0.999014	1.1882	1.52585	1.25668	1.20643	1.13874	1.05874	1.26012
0.950128	1.49733	1.26476	1.34741	1.00316	0.748194	1.15135	1.05942
1.02127	1.3992	1.02271	1.22107	0.932112	0.990818	0.836808	1.08449
1.37297	1.52766	1.1645	1.29102	1.15239	1.17119	1.01284	0.930579
1.32268	1.51915	1.40883	1.22598	0.90056	0.90864	0.946616	0.932075
1.12279	1.22427	1.55591	1.16199	0.886742	0.877734	1.10988	1.1627
0.801572	1.37905	1.24693	1.30759	1.04937	0.813329	0.932424	0.957918
1.02746	1.58666	1.53226		1.16267	1.1184	1.15986	1.32028
0.77825	1.69664	0.937012		1.14969		1.12844	1.11896
0.918397	1.46536	1.32059		1.09904
	1.56998

## Sheet: Fig6
B	pS_AKT/AKT				C	pS_AKT/AKT
Scr	siGRK2	Scr	siGRK2		Scr	siGRK2	Scr	siGRK2
(-) PE		(+) PE			(-) ANG II		(+) ANG II
1	0.624749	1.40369	0.907801		1	0.787615	1.31832	0.817613
1	0.569731	1.52302	0.624901		1	0.914873	1.86151	1.11493
1	0.787615	1.1197	0.55284		1	0.259	1.38	1.08
1	0.914873	1.83428	1.71822
D	pT_AKT/AKT				E	pT_AKT/AKT
Scr	siGRK2	Scr	siGRK2		Scr	siGRK2	Scr	siGRK2
(-) PE		(+) PE			(-) ANG II		(+) ANG II
1	0.624749	1.40369	0.907801		1	1.28972	1.27045	1.59136
1	0.569731	1.52302	0.624901		1	0.955083	1.21821	1.11647
1	0.787615	1.1197	0.55284		1	1.17641	1.9607	1.27727
1	0.914873	1.83428	1.71822		1	0.835	0.987	1.21
	AKT/GAPDH					AKT/GAPDH
Scr	siGRK2	Scr	siGRK2		Scr	siGRK2	Scr	siGRK2
(-) PE		(+) PE			(-) ANG II		(+) ANG II
1	1.10317	0.91965	0.793768		1	0.69642	0.896125	0.738586
1	0.997717	1.17156	1.04188		1	0.753541	1.00148	0.708987
1	0.69642	0.88089	0.70446		1	0.951464	1.47917	1.30662
1	0.93104	1.24346	1.09098		1	1.05436	1.5633	1.2397
1	0.74284	0.866593	0.813549		1	0.93104	1.2534	0.95891
					1	0.74284	0.734978	0.680459
					1		0.773	0.801
F
pS_AKT/AKT				pT_AKT/AKT				AKT/GAPDH
-	AdLacZ	AdGRK2		-	AdLacZ	AdGRK2		-	AdLacZ	AdGRK2
1	0.545455	1.82906		1	0.409	1.63		1	0.760386	0.585984
1	0.55	1.71		1	1.17	0.973		1	0.536	1.04
1	1.63	1.57		1	1.4	2.62		1	2.2	0.967
1	0.44	2.05		1	0.776	1.2		1	0.686	0.628
1	0.776	1.2		1	0.993	1.57
1	0.166	1.19		1	0.705	1.33
1	0.846	1.48		1	0.752	1.29

## Sheet: Fig7
B							C
-	AdLacZ	AdGRK2	-	AdLacZ	AdGRK2		-	AdLacZ	AdGRK2	-	AdLacZ	AdGRK2
(-) Wortmannin			(+) Wortmannin				(-) Wortmannin			(+) Wortmannin
16.9014	17.8069	19.4431	15.9391	17.6955	43.2247		1.00225	1.5467	2.2253	1.88091	0.827861	0.993093
13.9738	10.3524	18.9444	18.0418	22.3564	32.6998		0.582143	1.87631	1.49262	1.54841	1.52388	1.21897
8.63168	7.62596	17.3643	14.1328	17.5728	36.8188		0.691375	1.42491	1.64806	0.994796	1.24077	0.925297
14.8476	12.4328	24.0997	34.0529	20.9334	25.3998		1.57225	0.536151	1.22987	0.795496	0.992752	1.40294
9.27815	14.7022	13.808	20.1405	25.2186	23.3123		1.12149	1.20495	1.97384	1.12051	1.01319	0.730426
8.90538	9.49555	29.0288	23.3056	21.3203	34.0836		0.434159	0.502295	1.19708	0.72736	1.32628	1.29664
9.46746	8.20981	22.0023	22.9621	20.0649	31.25		1.44556	0.967967	1.26968	1.27177	1.15458	0.807079
11.2024	9.06604	10.8059	28.2651	29.7664	26.0116		1.06485	1.12042	4.72911	0.296735	0.904174	1.34059
7.42732	14.2595	11.8577	18.3867	29.2177	25.6261		0.764622	1.08976	2.15482	0.699083	0.722931	1.15015
5.03824	11.1326	12.5298	23.0185	21.0084	17.7696		0.344303	0.812317	1.8761	0.574392	1.54057	0.688522
16.8865	11.0345	9.80843	29.1295	11.4177	16.9677		1.58333	0.550843	1.94509	1.56885	1.07418	1.29221
8.03383	8.21485	16.2623	25.3114	6.45335	24.7402		1.58141	0.586615	0.649428	0.994115	1.267	0.775737
5.7732	9.1197	13.9498	27.2999	9.52803	27.4189		0.871511	0.539132	0.708239	0.847961	1.5375	0.939265
11.2138	7.20257	16.6555	23.8332	7.40741	23.2762		0.473337	1.34485	1.26819	0.910988	1.14981	1.55965
6.41049	11.2549	15.9317	10.83	3.24792	24.3018		0.484196	1.65551	0.748439	0.686137	0.944034	0.731448
8.4507	7.76699	9.78945	9.51009	7.81905	21.1883		0.805717	0.756743	1.18324	0.483089	1.21999	0.834675
7.06575	7.58606	15.0575	11.0486	8.49934	21.4252		1.65231	0.789534	1.22178	1.18217	1.28267	0.786979
8.62644	9.26403	11.2455	9.071	11.0773	20		1.33676	1.65487	1.30269	1.69592	1.23021	1.04726
7.4887		6.48101	9.77398	8.52811	20.5434		1.16918		0.841063	1.08916	1.0786	1.14265
16.6443			13.5732		23.8095		0.967541		1.34996	0.3291		0.920868
			10.5736		12.0364		0.867891		1.13618	0.557699		0.889525
			13.3418		20.5724		0.829352			2.08328		0.830246
			9.00901		14.7984		1.3193			1.28881		0.841488
			13.8714		9.95787		1.40064			1.60871		1.1941
			9.75403		11.8999		0.634523			0.907581		1.715
			9.22409		14.5749					1.89114		0.591767
			17.0524		14.2653					0.803332		0.252447
			11.1512		7.15137					0.62788		1.07077
			11.6712		8.05987					0.559403		0.902811
					10.7962					1.03874		0.942331
					9.54502					1.37193		2.10951
					16.6038
					10.1229
					8.07493
D							F
pS_AKT/AKT							pGSK3b/GSK3b
-	AdLacZ	AdGRK2	-	AdLacZ	AdGRK2		-	AdLacZ	AdGRK2	-	AdLacZ	AdGRK2
(-) Wortmannin			(+) Wortmannin				(-) Wortmannin			(+) Wortmannin
1	0.776	1.2	0.231	0.176	-0.0249		1	0.919	1.42	0.349	0.34	0.277
1	0.169	1.19	0.213	0.00295	0.0322		1	0.949	2.05	0.329	0.528	0.586
1	0.846	1.48	0.913	0.0366	0.386		1	1.12	1.29	1.18	1.44	1.27
1	1.07	3.61	1.36	0.597	1.33		1	0.529	1.6	0.598	0.34	0.891
1	0.545455	1.82906					1	1.02509	1.81187
1	0.55	1.71					1	0.885471	2.28312
1	1.63	1.57
1	0.44	2.05
							GSK3b/GAPDH
pT_AKT/AKT							-	AdLacZ	AdGRK2	-	AdLacZ	AdGRK2
-	AdLacZ	AdGRK2	-	AdLacZ	AdGRK2		(-) Wortmannin			(+) Wortmannin
(-) Wortmannin			(+) Wortmannin				1	0.694	0.797	1.01	1.01	1.16
1	0.993	1.57	0.0409	0.368	0.306		1	0.793	0.802	0.879	0.319	0.737
1	0.706	1.33	0.0633	0.026	0.0707		1	1.02509	1.81187
1	0.752	1.29	0.0749	0.667	0.134
1	0.914	1.21	0.351	0.318	0.979
AKT/GAPDH
-	AdLacZ	AdGRK2	-	AdLacZ	AdGRK2
(-) Wortmannin			(+) Wortmannin
1	1.07	1.14	0.815	0.635	0.545
1	0.859	1.09	0.924	1.06	1.63
1	1.14	1.15	0.743	0.601	0.895
G
AdLuc + AdLacZ			AdLuc + AdGRK2
-	MK2206	Wortmannin	-	MK2206	Wortmannin
1.34773	1.20074	0.638115	0.889644	1.1518	0.918911
0.933711	1.27669	1.19682	1.49222	1.5435	1.17412
0.696535	1.00513	0.6498	2.77943	1.26761	1.39549
1.43149	1.48191	1.24432	2.08673	1.25255	0.802077
1.0884	1.58128	0.707583	2.49325	2.08353	1.04638
0.783642	1.60589	0.76586	1.94057	1.1219	1.00758
0.771405	0.893542	0.797991	1.97933	1.26949	0.987955
0.801889	1.07322	0.503084	1.74841	1.13849	0.995975
0.558518	0.682621	0.558195	2.15088	1.06591	0.994711
0.784996	1.02341	0.932896	1.5419	1.32246	2.10754
0.773888	1.3421	0.686312	1.0871	1.56795	1.95566
0.641009	1.23576	0.659781	1.5995	2.26164	1.08634
1.29127		2.21075	3.09747		0.942063
1.16085		1.55	3.58997		1.16152
0.983142		0.790927	3.40801		1.47069
1.79224		1.36691	2.77069		3.0626
1.13529		2.09375	2.84308		2.05502
1.02401		1.78689	2.24545		3.49204

## Sheet: Fig8
B
Sham WT		Sham GRK2KO		TAC WT		TAC GRK2KO
d1	d4	d1	d4	d1	d4	d1	d4
3.25961	0.0318663	0.582245	0.295293	2.0558	22.3792	7.18355	0.632536
0.0563164	0.446518	0.0750865	4.80877	3.64192	12.3738	0.566323	1.11921
0.171907	1.91741	5.53928	1.35293	0.360907	26.9794	0.13348	8.19369
0.512171	1.60421	0.0534635	0.725016	0.243113	35.7235	3.02031	0.741575
				0.832024	3.35299	0.537635	5.30548
				1.12873	12.045	1.66982	10.7236
				0.574229	2.0704	0.268817	5.60093
				0.0188368	13.1123	0.411709	3.34881
					16.4539	4.22719	0.00269811
					5.37696		2.59316
